# Supplementary material for: Roles of Germin-like Protein Family in Response to Seed Germination and Shoot Branching in Brassica napus
Source: Int J Mol Sci. 2024 Oct 26;25(21):11518. doi: 10.3390/ijms252111518 (PMC11546990; doi:10.3390/ijms252111518)
Supplement: Supplementary file 1 [file ijms-25-11518-s001.zip]

Archive with 1 entries (1 files):
- ijms-3214814-supplementary.pdf
